# Supplementary material for: Telomere length is longer following diapause in two solitary bee species
Source: Sci Rep. 2024 May 16;14:11208. doi: 10.1038/s41598-024-61613-2 (PMC11099051; doi:10.1038/s41598-024-61613-2)
Supplement: Supplementary file 1 — Supplementary Information 1. [file 41598_2024_61613_MOESM1_ESM.xlsx]

## Sheet: M. rotundata Development
Plate	TS	BeeID	Treatment_1	weight_g	zscore
Plate1	1.13288	142	Adult	0.0343	-0.0934643
Plate1	1.93187	127	Adult	0.0386	1.17075
Plate1	1.07177	131	Adult	0.0425	-0.190157
Plate1	1.69349	149	Adult	0.051	0.793566
Plate1	2.14355	136	Adult	0.0298	1.50568
Plate1	1.56917	139	Adult	0.0366	0.596855
Plate1	0.76313	128	Adult	0.0513	-0.678515
Plate2	0.835088	133	Adult	0.04	-0.564657
Plate2	1.38511	143	Adult	0.0403	0.305624
Plate2	2.14355	138	Adult	0.0323	1.50568
Plate2	2.60268	146	Adult	0.0286	2.23215
Plate2	2.49666	148	Adult	0.0369	2.0644
Plate2	2.75108	140	Adult	0.0391	2.46696
Plate3	2.21914	137	Adult	0.0319	1.62528
Plate3	2.25012	144	Adult	0.0239	1.6743
Plate3	0.846745	125	Adult	0.0317	-0.546212
Plate3	2.69447	145	Adult	0.0416	2.37738
Plate3	1.67018	135	Adult	0.0374	0.756676
Plate4	1.19748	134	Adult	0.0446	0.00874208
Plate4	1.39474	121	Adult	0.0347	0.320868
Plate4	1.07923	147	Adult	0.0311	-0.178362
Plate4	1.37554	141	Adult	0.0511	0.290486
Plate4	0.574349	126	Adult	0.0314	-0.977216
Plate4	1.94531	132	Adult	0.033	1.19201
Plate5	1.67018	130	Adult	0.033	0.756676
Plate5	0.543367	123	Adult	0.036	-1.02624
Plate5	2.49666	150	Adult	0.0366	2.0644
Plate6	0.615572	124	Adult	0.0584	-0.91199
Plate1	0.650671	86	PrePupae	0.045	-0.856455
Plate1	0.823591	98	PrePupae	0.039	-0.582849
Plate1	0.752623	96	PrePupae	0.04	-0.695138
Plate1	0.438303	90	PrePupae	0.054	-1.19248
Plate2	0.624165	85	PrePupae	0.047	-0.898394
Plate2	0.356013	94	PrePupae	0.052	-1.32268
Plate2	0.590496	82	PrePupae	0.044	-0.951667
Plate2	0.702222	79	PrePupae	0.045	-0.774886
Plate2	0.403321	99	PrePupae	0.048	-1.24783
Plate2	0.655197	89	PrePupae	0.04	-0.849294
Plate3	0.68302	93	PrePupae	0.04	-0.805269
Plate3	0.840896	81	PrePupae	0.04	-0.555467
Plate3	0.48971	83	PrePupae	0.054	-1.11114
Plate3	0.784584	38	PrePupae		-0.644568
Plate3	0.926588	70	PrePupae	0.045	-0.41988
Plate3	1.29235	97	PrePupae	0.048	0.158858
Plate4	0.547147	91	PrePupae	0.034	-1.02026
Plate4	0.692555	78	PrePupae	0.05	-0.790183
Plate4	0.426317	74	PrePupae	0.065	-1.21144
Plate5	0.423373	92	PrePupae	0.04	-1.2161
Plate5	0.650671	72	PrePupae	0.069	-0.856455
Plate5	0.517632	77	PrePupae	0.06	-1.06696
Plate5	0.535887	75	PrePupae	0.046	-1.03807
Plate5	0.438303	87	PrePupae	0.046	-1.19248
Plate6	0.438303	84	PrePupae	0.053	-1.19248
Plate6	0.469761	80	PrePupae	0.052	-1.1427
Plate6	0.368567	71	PrePupae	0.045	-1.30282
Plate6	0.432269	73	PrePupae	0.046	-1.20203
Plate1	0.659754	29	OldPrePupae	0.059	-0.842083
Plate1	0.965936	1	OldPrePupae	0.055	-0.35762
Plate1	0.68302	64	OldPrePupae	0.062	-0.805269
Plate1	3.89062	14	OldPrePupae	0.056	4.27001
Plate1	0.707107	P4	OldPrePupae	0.05	-0.767158
Plate1	0.846745	6	OldPrePupae	0.043	-0.546212
Plate2	0.687771	11	OldPrePupae	0.048	-0.797752
Plate2	0.528509	15	OldPrePupae	0.045	-1.04975
Plate2	0.63728	26	OldPrePupae	0.035	-0.877642
Plate3	1.16473	P1	OldPrePupae	0.041	-0.0430695
Plate3	0.659754	63	OldPrePupae	0.054	-0.842083
Plate3	0.716978	16	OldPrePupae	0.06	-0.75154
Plate3	1.76541	65	OldPrePupae	0.06	0.907355
Plate4	0.768438	20	OldPrePupae	0.056	-0.670116
Plate4	1.87905	62	OldPrePupae	0.038	1.08716
Plate5	0.726986	18	OldPrePupae	0.048	-0.735703
Plate5	1.93187	25	OldPrePupae	0.059	1.17075
Plate5	0.607097	30	OldPrePupae	0.044	-0.9254
Plate5	0.41466	004(1)	OldPrePupae	0.048	-1.22989
Plate5	0.543367	33	OldPrePupae	0.039	-1.02624
Plate6	0.426317	27	OldPrePupae	0.042	-1.21144
Plate6	1.18099	17	OldPrePupae	0.032	-0.0173433
Plate6	0.61132	10	OldPrePupae	0.04	-0.918718
Plate6	2.44528	67	OldPrePupae	0.031	1.9831
Plate6	0.239816	66	OldPrePupae	0.055	-1.50654
Plate6	0.795536	28	OldPrePupae	0.024	-0.627238
Plate6	0.535887	4	OldPrePupae	0.072	-1.03807
Plate6	0.547147	13	OldPrePupae	0.04	-1.02026
Plate6	0.852635	35	OldPrePupae	0.03	-0.536893
Plate1	1.23971	50	PinkEye	0.0482	0.0755597
Plate1	1.11729	32	PinkEye	0.0408	-0.118143
Plate1	1.52626	35	PinkEye	0.0334	0.528961
Plate1	1.68179	59	PinkEye	0.0205	0.775057
Plate1	1.15669	44	PinkEye	0.0376	-0.0557995
Plate2	1.24833	33	PinkEye	0.0409	0.0892033
Plate2	1.56917	37	PinkEye	0.0352	0.596855
Plate2	1.76541	56	PinkEye	0.0474	0.907355
Plate3	1.23971	49	PinkEye	0.0436	0.0755597
Plate3	1.17283	41	PinkEye	0.0554	-0.030251
Plate3	1.77769	48	PinkEye	0.0364	0.926785
Plate3	0.712025	45	PinkEye	0.0547	-0.759376
Plate3	2.8481	40	PinkEye	0.0536	2.62047
Plate3	1.14076	60	PinkEye	0.0205	-0.0809963
Plate4	1.23971	52	PinkEye	0.0445	0.0755597
Plate4	1.48452	51	PinkEye	0.0576	0.462924
Plate4	1.08673	53	PinkEye	0.046	-0.166484
Plate4	1.61328	31	PinkEye	0.0473	0.666657
Plate4	1.18921	34	PinkEye	0.0334	-0.0043458
Plate4	3.01049	46	PinkEye	0.0427	2.87742
Plate5	1.09429	43	PinkEye	0.0384	-0.154524
Plate5	1.10957	55	PinkEye	0.0451	-0.130354
Plate5	1.11729	47	PinkEye	0.0566	-0.118143
Plate6	0.852635	54	PinkEye	0.0385	-0.536893
Plate6	0.632878	39	PinkEye	0.0389	-0.884607
Plate6	0.895025	36	PinkEye	0.0335	-0.469821
Plate6	1.15669	42	PinkEye	0.0491	-0.0557995
Plate6	0.582367	58	PinkEye	0.0459	-0.96453
Plate1	2.01391	66	RedEye	0.0409	1.30056
Plate1	0.926588	77	RedEye	0.0357	-0.41988
Plate1	1.6358	71	RedEye	0.038	0.702291
Plate2	1.25701	65	RedEye	0.0544	0.102942
Plate2	1.6358	72	RedEye	0.0613	0.702291
Plate2	1.55833	68	RedEye	0.044	0.579704
Plate2	0.959264	73	RedEye	0.0402	-0.368177
Plate2	1.23971	86	RedEye	0.0355	0.0755597
Plate2	1.76541	78	RedEye	0.0427	0.907355
Plate2	1.79005	84	RedEye	0.0443	0.946349
Plate3	1.14076	88	RedEye	0.0502	-0.0809963
Plate3	1.42405	85	RedEye	0.0379	0.367239
Plate3	1.13288	79	RedEye	0.0497	-0.0934643
Plate3	1	62	RedEye	0.0373	-0.303722
Plate4	1.91853	75	RedEye	0.044	1.14964
Plate4	0.926588	61	RedEye	0.073	-0.41988
Plate4	2.20381	83	RedEye	0.0405	1.60103
Plate4	1.59107	69	RedEye	0.036	0.631514
Plate4	1.31951	63	RedEye	0.0544	0.201825
Plate5	1.06437	76	RedEye	0.0445	-0.201871
Plate5	1.94531	64	RedEye	0.0411	1.19201
Plate5	1.59107	82	RedEye	0.0394	0.631514
Plate6	0.450625	81	RedEye	0.0494	-1.17298
Plate6	0.864537	67	RedEye	0.0389	-0.518061
Plate6	1.49485	70	RedEye	0.0358	0.479262
Plate1	1.97247	103	Tanning	0.039	1.23498
Plate1	1.18921	102	Tanning	0.0463	-0.0043458
Plate1	1.15669	108	Tanning	0.0322	-0.0557995
Plate2	0.939523	116	Tanning	0.0504	-0.399413
Plate2	1.95884	105	Tanning	0.054	1.21342
Plate2	1.07177	107	Tanning	0.0578	-0.190157
Plate3	0.882703	101	Tanning	0.0523	-0.489318
Plate3	2.21914	109	Tanning	0.0347	1.62528
Plate3	0.846745	113	Tanning	0.0469	-0.546212
Plate3	1	120	Tanning	0.0407	-0.303722
Plate3	1.94531	104	Tanning	0.0342	1.19201
Plate4	1.09429	118	Tanning	0.0381	-0.154524
Plate4	1.37554	112	Tanning	0.0644	0.290486
Plate5	0.80107	111	Tanning	0.061	-0.618483
Plate5	0.952638	110	Tanning	0.0398	-0.378662
Plate6	0.456916	117	Tanning	0.0501	-1.16303
Plate6	0.624165	114	Tanning	0.06	-0.898394
Plate6	0.888843	106	Tanning	0.0537	-0.479603
Plate1	1.06437	4	WhiteEye	0.0515	-0.201871
Plate2	1.82766	24	WhiteEye	0.0336	1.00586
Plate2	1.1487	3	WhiteEye	0.0376	-0.0684415
Plate2	2.02792	20	WhiteEye	0.0422	1.32272
Plate2	1.48452	25	WhiteEye	0.0547	0.462924
Plate2	1.61328	23	WhiteEye	0.0446	0.666657
Plate3	1.30134	30	WhiteEye	0.0373	0.173081
Plate3	1.20581	6	WhiteEye	0.0609	0.021921
Plate4	0.870551	12	WhiteEye	0.083	-0.508546
Plate4	2.96905	10	WhiteEye	0.0461	2.81184
Plate4	0.959264	26	WhiteEye	0.048	-0.368177
Plate4	1.51572	28	WhiteEye	0.0517	0.51228
Plate5	0.823591	5	WhiteEye	0.062	-0.582849
Plate5	2.04202	7	WhiteEye	0.0648	1.34504
Plate5	0.697372	9	WhiteEye	0.0443	-0.782561
Plate5	1.24833	13	WhiteEye	0.0432	0.0892033
Plate5	1.07923	17	WhiteEye	0.0488	-0.178362
Plate5	0.619854	2	WhiteEye	0.044	-0.905215
Plate6	1.31951	27	WhiteEye	0.0481	0.201825
Plate6	1.23114	8	WhiteEye	0.0505	0.0620103
Plate6	0.852635	29	WhiteEye	0.0486	-0.536893
Plate6	0.806642	22	WhiteEye	0.0386	-0.609667
Plate6	0.697372	18	WhiteEye	0.0469	-0.782561
	1.19195
	0.632004

## Sheet: O. lignaria development
Plate	Bee_ID	TS	Treatment	Mass	Sex	Year	zscore
6	5	0.368567	L5	0.038		2021	-0.748434
3	8	1.26576	L5	0.0208		2021	-0.281912
2	10	0.558644	L5	0.0439		2021	-0.649597
2	11	1.08673	L5	0.041		2021	-0.375
5	12	0.664343	L5	0.0337		2021	-0.594636
6	13	0.460094	L5	0.0301		2021	-0.700841
6	14	0.80107	L5	0.057		2021	-0.52354
1	15	0.34151	L5	0.0314		2021	-0.762503
6	17	13.6422	L5	0.057		2021	6.15359
5	18	2.05623	L5	0.0403		2021	0.129119
2	20	1.12506	L5	0.0594		2021	-0.355072
3	21	0.926588	L5	0.0759		2021	-0.458273
4	22	0.429283	L5	0.0206		2021	-0.716863
2	23	4.85678	L5	0.0518		2021	1.58535
6	26	8.63383	L5	0.0677		2021	3.54935
1	28	0.325335	L5	0.0627		2021	-0.770913
1	29	0.356013	L5	0.0778		2021	-0.754962
4	30	0.34151	L5	0.0956		2021	-0.762503
5	31	0.986233	L5	0.0454		2021	-0.427259
1	32	0.598739	L5	0.0638		2021	-0.628748
1	33	0.558644	L5	0.0566		2021	-0.649597
1	35	1.6245	L5	0.0964		2021	-0.0953692
5	35	0.806642	L5	0.1101		2021	-0.520643
5	36	0.80107	PrePupae	0.0707		2021	-0.52354
6	37	0.411796	PrePupae	0.0563		2021	-0.725956
3	38	0.742262	PrePupae	0.0532		2021	-0.554119
1	39	0.895025	PrePupae	0.1024		2021	-0.474685
3	40	2.31338	PrePupae	0.0613		2021	0.262831
2	42	0.664343	PrePupae	0.0706		2021	-0.594636
3	43	2.56685	PrePupae	0.1121		2021	0.394634
2	44	0.381565	PrePupae	0.0679		2021	-0.741675
4	45	2.2974	PrePupae	0.053		2021	0.254522
5	46	0.578344	PrePupae	0.0409		2021	-0.639353
2	49	1.17283	PrePupae	0.1122		2021	-0.330229
1	50	0.61132	PrePupae	0.0622		2021	-0.622207
3	51	16.2234	PrePupae	0.0532		2021	7.49576
2	52	2.02792	PrePupae	0.0487		2021	0.114399
4	55	0.747425	PrePupae	0.1307		2021	-0.551435
1	56	0.532185	PrePupae	0.0852		2021	-0.663355
3	59	1.26576	PrePupae	0.0638		2021	-0.281912
5	60	1.18099	PrePupae	0.112		2021	-0.325987
4	62	1.02811	PrePupae	0.1378		2021	-0.405482
4	63	2.05623	PrePupae	0.0534		2021	0.129119
6	63	1.10957	Pupa	0.0754		2021	-0.363126
1	64	0.870551	PrePupae	0.0757		2021	-0.487412
3	65	2.02792	PrePupae	0.0597		2021	0.114399
3	67	0.82932	PrePupae	0.072		2021	-0.508851
2	68	0.423373	PrePupae	0.1117		2021	-0.719936
1	69	0.41466	PrePupae	0.0517		2021	-0.724466
4	70	0.50698	PrePupae	0.1191		2021	-0.676462
6	71	0.68302	Pupa	0.075		2021	-0.584924
4	72	1.95884	Pupa	0.0539		2021	0.0784792
1	73	0.61132	Pupa	0.0592		2021	-0.622207
4	75	2.62079	Pupa	0.0683		2021	0.422679
3	76	0.993092	Pupa	0.0684		2021	-0.423692
1	77	0.716978	Pupa	0.0537		2021	-0.567267
3	78	1.26576	Pupa	0.0535		2021	-0.281912
1	79	0.870551	Pupa	0.056		2021	-0.487412
6	80	1.26576	Pupa	0.061		2021	-0.281912
2	81	0.376312	Pupa	0.0688		2021	-0.744407
4	82	1.31039	Pupa	0.0558		2021	-0.258701
5	83	0.895025	Pupa	0.0503		2021	-0.474685
2	84	0.721965	Pupa	0.0615		2021	-0.564673
2	85	1.32869	Pupa	0.0752		2021	-0.24919
3	86	1.05702	Pupa	0.072		2021	-0.390452
6	87	1.04247	Pupa	0.0689		2021	-0.398019
2	88	1.00696	Pupa	0.12		2021	-0.416483
4	89	1.48452	Pupa	0.1103		2021	-0.168157
4	90	1.70527	Pupa	0.0626		2021	-0.0533729
6	91	1.00696	Pupa	0.062		2021	-0.416483
2	92	0.876606	Pupa	0.0695		2021	-0.484263
3	93	1	Pupa	0.0736		2021	-0.4201
4	94	1.23971	Pupa	0.0719		2021	-0.295457
5	95	1.05702	Pupa	0.0521		2021	-0.390452
3	96	0.888843	PreWinter	0.047		2021	-0.4779
3	97	0.532185	PreWinter	0.0638		2021	-0.663355
3		0.852635	Pupa			2019	-0.496727
4	98	1.14076	PreWinter	0.0524		2021	-0.346906
3	99	3.18215	PreWinter	0.0463		2021	0.714575
3	100	1.17283	PreWinter	0.0809		2021	-0.330229
1	101	0.795536	PreWinter	0.06		2021	-0.526417
3	102	3.20428	PreWinter	0.0894		2021	0.726085
2	103	0.438303	PreWinter	0.0538		2021	-0.712172
4	104	0.650671	PreWinter	0.0931		2021	-0.601745
1	105	0.742262	PreWinter	0.0526		2021	-0.554119
1	106	0.664343	PreWinter	0.0678		2021	-0.594636
1	108	0.933033	PreWinter	0.0501		2021	-0.454922
4	109	1.70527	PreWinter	0.0421		2021	-0.0533729
5	110	1.45397	PreWinter	0.0534		2021	-0.184043
6	111	2.44528	PreWinter	0.0508		2021	0.331419
4	112	1.33793	PreWinter	0.0925		2021	-0.244384
1		0.97942	Pupa			2019	-0.430801
5	113	1.17283	PreWinter	0.1041		2021	-0.330229
2	114	0.450625	PreWinter	0.0506		2021	-0.705765
5	115	0.972655	PreWinter	0.0882		2021	-0.434319
1	116	0.882703	PreWinter	0.093		2021	-0.481092
3	117	2.82843	PreWinter	0.1129		2021	0.530648
2	118	1.89212	PreWinter	0.1061		2021	0.0437833
2		0.646176	L5			2019	-0.604082
5	119	1.30134	PreWinter	0.0748		2021	-0.263408
6	120	1.15669	PreWinter	0.0607		2021	-0.338625
2	121	0.846745	Diapause	0.0326		2021	-0.49979
5	122	0.90125	Diapause	0.0416		2021	-0.471448
1		0.668964	L5			2019	-0.592233
5	123	0.806642	Diapause	0.1066		2021	-0.520643
3	124	1.31039	Diapause	0.0398		2021	-0.258701
2	125	0.97942	Diapause	0.0678		2021	-0.430801
3		1.1487	Pupa			2019	-0.34278
5	126	1.77769	Diapause	0.0803		2021	-0.0157181
4	127	0.619854	Diapause	0.0581		2021	-0.617769
3	128	1.24833	Diapause	0.0412		2021	-0.290973
3		0.632878	PrePupae			2019	-0.610997
6	129	1.6245	Diapause	0.0639		2021	-0.0953692
5	130	1.50525	Diapause	0.0825		2021	-0.157381
2	131	0.521233	Diapause	0.0483		2021	-0.66905
4	132	2.26577	Diapause	0.0496		2021	0.238076
3	133	0.50698	Diapause	0.0505		2021	-0.676462
2	134	1.79005	Diapause	0.0371		2021	-0.00928868
3	135	1.38511	Diapause	0.0434		2021	-0.21985
1	136	1.41421	Diapause	0.0341		2021	-0.204717
1	137	1.00696	Diapause	0.1048		2021	-0.416483
1	138	1.10191	Diapause	0.0894		2021	-0.367111
3		0.432269	L5			2019	-0.71531
4	139	0.615572	Diapause	0.0254		2021	-0.619996
4	140	0.747425	Diapause	0.0981		2021	-0.551435
2	141	0.907519	Diapause	0.0468		2021	-0.468189
1	142	1.32869	Diapause	0.102		2021	-0.24919
5	143	1.08673	Diapause	0.0384		2021	-0.375
5	144	2.18859	Diapause	0.0393		2021	0.197943
5	145	0.97942	Diapause	0.0889		2021	-0.430801
6	146	1.20581	PostWinter	0.0645	F	2021	-0.313084
2	147	0.82932	PostWinter	0.086	F	2021	-0.508851
3	148	0.486327	PostWinter	0.0343	M	2021	-0.6872
3	149	0.757858	PostWinter	0.0974	F	2021	-0.546009
2		1.49485	PrePupae			2019	-0.162788
3	150	1.44393	PostWinter	0.0463	M	2021	-0.189265
1		0.521233	L5			2019	-0.66905
2	151	1.21419	PostWinter	0.0603	F	2021	-0.308723
1	153	1.81504	PostWinter	0.0789	F	2021	0.0037047
1		0.835088	PrePupae			2019	-0.505851
2	154	1.11729	PostWinter	0.0439	M	2021	-0.359113
4	156	2.01391	PostWinter	0.0795	F	2021	0.107115
1	157	0.646176	PostWinter	0.043	M	2021	-0.604082
5	158	0.97942	PostWinter	0.048	M	2021	-0.430801
5	159	1.40444	PostWinter	0.0807	F	2021	-0.209796
2	160	0.864537	PostWinter	0.0763	F	2021	-0.490538
5	161	3.03143	PostWinter	0.0782	F	2021	0.636208
3	162	3.24901	PostWinter	0.0674	F	2021	0.749343
5	163	2.73208	PostWinter	0.05	F	2021	0.48055
1	164	0.63728	PostWinter	0.0962	F	2021	-0.608708
6	165	0.779165	PostWinter	0.0941	F	2021	-0.534931
6	166	1.47427	PostWinter	0.0454	M	2021	-0.173489
3	167	0.852635	PostWinter	0.0768	F	2021	-0.496727
3	168	3.65533	PostWinter	0.0478	M	2021	0.96062
2	169	0.503478	PostWinter	0.0855	F	2021	-0.678283
5	170	1.82766	PostWinter	0.0997	F	2021	0.0102693
3	171	11.3137	Emerged	0.0576	M	2021	4.94284
5	172	2.21914	Emerged	0.0531	F	2021	0.21383
6	173	0.959264	Emerged	0.0282	M	2021	-0.441282
3	174	0.835088	Emerged	0.0871	F	2021	-0.505851
5	175	1.31039	Emerged	0.0334	M	2021	-0.258701
3	176	1.67018	Emerged	0.0497	M	2021	-0.0716211
4	177	0.650671	Emerged	0.037	M	2021	-0.601745
6	178	0.82932	Emerged	0.0714	F	2021	-0.508851
5	179	2.11404	Emerged	0.0476	M	2021	0.159178
5	180	1.20581	Emerged	0.043	M	2021	-0.313084
3	181	8.22491	Emerged	0.079	F	2021	3.33672
3	182	1.06437	Emerged	0.0416	M	2021	-0.386629
1	183	1.09429	Emerged	0.0424	M	2021	-0.371069
1	184	0.757858	Emerged	0.0328	M	2021	-0.546009
5	185	2.42839	Emerged	0.0436	F	2021	0.322636
4	186	1.49485	Emerged	0.0376	M	2021	-0.162788
3	187	2.75108	Emerged	0.0426	F	2021	0.490431
4	188	2.05623	Emerged	0.0758	F	2021	0.129119
5	189	2.58471	Emerged	0.0853	F	2021	0.403918
4	190	3.24901	Emerged	0.0566	F	2021	0.749343
1	191	2.77022	Emerged	0.0685	F	2021	0.500381
5	192	0.812252	Emerged	0.0453	M	2021	-0.517725
1		0.702222	L5			2019	-0.574939
2	193	1.64718	Emerged	0.0981	F	2021	-0.0835775
2		1.19748	Pupa			2019	-0.317415
5	194	1.55833	Emerged	0.0985	F	2021	-0.129779
1	195	1.37554	Emerged	0.0659	F	2021	-0.224825
1		1.27456	Pupa			2019	-0.277334
2		0.417544	L5			2019	-0.722967
2		1.6245	Pupa			2019	-0.0953692
1		1.51572	Pupa			2019	-0.151937
1		1.40444	Pupa			2019	-0.209796
2		1.8025	Pupa			2019	-0.0028145
3		1.45397	Pupa			2019	-0.184043
1		1.37554	Pupa			2019	-0.224825
1		0.939523	PrePupae			2019	-0.451547
3		2.04202	PrePupae			2019	0.121733
2		1.23114	PrePupae			2019	-0.299909
1		2.44528	Pupa			2019	0.331419
3		1.71713	Pupa			2019	-0.0472054
3		1.3566	PreWinter	0.133	F	2019	-0.234673
3		1.01396	PreWinter	0.1281	F	2019	-0.412842
3		2.01391	PreWinter	0.155	F	2019	0.107115
2		1.77769	PreWinter	0.0921	M	2019	-0.0157181
2		1.41421	PreWinter	0.0936	M	2019	-0.204717
2		1.91853	PreWinter	0.1362	F	2019	0.0575176
2		1.39474	PreWinter	0.139	F	2019	-0.214841
1		2.17347	PreWinter	0.1181	F	2019	0.190082
3		2.23457	PreWinter	0.0953	M	2019	0.221856
3		3.83706	PreWinter	0.1142	F	2019	1.05512
2		2.37841	PreWinter	0.1358	F	2019	0.29665
2		0.646176	PreWinter	0.1571	F	2019	-0.604082
1		2.20381	PreWinter	0.149	F	2019	0.205859
3		1.20581	PreWinter	0.1402	F	2019	-0.313084
2		2.51403	PreWinter	0.1205	F	2019	0.367166
1		1.38511	PreWinter	0.0688		2019	-0.21985
1		1.8025	PreWinter	0.0605		2019	-0.0028145
1		2.73208	PreWinter	0.0536		2019	0.48055
3		2.11404	Diapause	0.1275	F	2019	0.159178
2		2.56685	Diapause	0.0835	F	2019	0.394634
3		1.61328	Diapause	0.0845	M	2019	-0.101204
2		1.6245	Diapause	0.1193	F	2019	-0.0953692
1		2.12874	Diapause	0.1123	F	2019	0.166824
3		2.47942	Diapause	0.0589	M	2019	0.349169
3		1.95884	Diapause	0.125	F	2019	0.0784792
3		2.17347	Diapause	0.1301	F	2019	0.190082
3		4.11246	Diapause	0.1717	F	2019	1.19832
2		0.852635	Diapause	0.0748	M	2019	-0.496727
1		1.11729	Diapause	0.1448	F	2019	-0.359113
1		1.82766	Diapause	0.0646	M	2019	0.0102693
1		2.01391	Diapause	0.1544	F	2019	0.107115
3		1.43396	Diapause	0.0939	F	2019	-0.194451
2		2.67586	Diapause	0.1073	F	2019	0.451314
2		1.93187	Diapause	0.124	F	2019	0.0644564
2		2.92817	Diapause	0.0774	M	2019	0.582513
3		1.95884	Diapause	0.0555	M	2019	0.0784792
1		0.76313	PostWinter	0.0555		2019	-0.543268
1		3.16017	PostWinter	0.0693		2019	0.703146
2		1.26576	PostWinter	0.1492		2019	-0.281912
3		1.76541	PostWinter	0.1381		2019	-0.0221032
1		1.68179	PostWinter	0.0793		2019	-0.0655805
1		1.39474	PostWinter	0.0781		2019	-0.214841
3		1.02101	PostWinter	0.0685		2019	-0.409174
3		2.21914	PostWinter	0.1113		2019	0.21383
2		1.04972	PostWinter	0.0694		2019	-0.394248
1		1.20581	PostWinter	0.1192		2019	-0.313084
1		1.76541	PostWinter	0.1328		2019	-0.0221032
2		1.7411	PostWinter	0.1061		2019	-0.0347413
2		1.00696	PostWinter	0.0639		2019	-0.416483
2		1.70527	PostWinter	0.1341		2019	-0.0533729
3		1.1487	PostWinter	0.142		2019	-0.34278
2		1.85318	PostWinter	0.0901		2019	0.0235357
3		1.60214	PostWinter	0.0418		2019	-0.106999
3		1.46409	PostWinter	0.0609		2019	-0.178784
3		0.895025	PostWinter	0.064		2019	-0.474685
2		2.14355	PostWinter	0.1492		2019	0.174523
1		2.11404	Emerged	0.095	M	2019	0.159178
1		4.37717	Emerged	0.075	M	2019	1.33597
3		9.64646	Emerged	0.0685	M	2019	4.0759
2		4.99332	Emerged	0.0545	M	2019	1.65635
2		1.70527	Emerged	0.0448	M	2019	-0.0533729
3		6.9644	Emerged	0.1166	F	2019	2.68128
2		2.25012	Emerged	0.123	F	2019	0.229938
1		2.14355	Emerged	0.1288	F	2019	0.174523
2		8.39773	Emerged	0.0602	M	2019	3.42658
2		7.51618	Emerged	0.1126	F	2019	2.96819
3		5.20537	Emerged	0.1217	F	2019	1.76661
1		1.64718	Emerged	0.1426	F	2019	-0.0835775
2		2.28153	Emerged	0.1209	F	2019	0.24627
2		3.63008	Emerged	0.0732	M	2019	0.947491
3		5.09824	Emerged	0.1411	F	2019	1.71091
3		3.13834	Emerged	0.0683	M	2019	0.691795
1		9.31787	Emerged	0.0549	M	2019	3.90504
3		4.85678	Emerged	0.0516	M	2019	1.58535
1		3.45815	Emerged	0.1297	F	2019	0.858092
3		4.78991	Emerged	0.1413	F	2019	1.55059
	mean	1.80791
	stdev	1.92315

## Sheet: O. lignaria adult
TS	ID #	Treatment	Sex	weight	Plate	zscore
0.0785633	28	1	M	0.051	1	-0.999639
0.408951	33	1	M	0.042	2	-0.430029
0.864537	34	1	M	0.072	2	0.355432
1.55833	42	1	M	0.056	1	1.55157
1.08673	85	1	F	0.108	2	0.738515
0.325335	86	1	M	0.048	1	-0.574188
0.277392	87	1	M	0.043	1	-0.656845
1.06437	89	1	M	0.065	1	0.699957
0.293209	90	1	M	0.056	1	-0.629576
0.965936	91	1	M	0.058	2	0.53025
0.5	92	1	M	0.034	1	-0.273055
1.39474	93	1	M	0.047	2	1.26954
0.0297699	94	1	M	0.042	1	-1.08376
0.343885	95	1	F	0.103	2	-0.542206
0.293209	96	1	F	0.105	1	-0.629576
0.368567	97	1	F	0.111	1	-0.499653
0.959264	98	1	M	0.064	2	0.518747
0.466516	99	1	M	0.06	2	-0.330782
0.334482	100	1	M	0.04	1	-0.558419
0.225313	101	1	M	0.08	1	-0.746634
0.432269	46	5	M	0.061	1	-0.389828
3.05252	49	5	M	0.054	2	4.12766
0.307786	50	5	M	0.081	1	-0.604444
	52	5	M	0.061	1	-1.13509
0.204476	53	5	M	0.056	1	-0.782558
0.482968	54	5	M	0.058	2	-0.302419
0.297302	55	5	F	0.129	2	-0.62252
	56	5	F	0.133	2	-1.13509
0.933033	56	5	F	0.133	2	0.473523
0.602904	57	5	F	0.119	2	-0.0956415
0.615572	59	5	F	0.098	2	-0.0738005
0.205898	60	5	F	0.129	1	-0.780106
0.30566	60	5	F	0.129	1	-0.608109
0.384219	61	5	F	0.094	2	-0.472669
0.334482	63	5	M	0.059	1	-0.558419
0.97942	64	5	F	0.1	2	0.553498
1.18921	65	5	F	0.121	2	0.915184
0.0518325	66	5	F	0.087	1	-1.04572
0.68302	114	5	F	0.104	2	0.0424842
0.260616	123	5	M	0.041	2	-0.685768
0.594604	88	15	M	0.057	2	-0.109952
0.655197	102	15	F	0.082	1	-0.00548524
0.277392	103	15	M	0.078	1	-0.656845
0.528509	104	15	F	0.133	2	-0.223903
0.68302	105	15	M	0.094	1	0.0424842
0.389582	106	15	F	0.123	2	-0.463422
0.466516	107	15	M	0.078	1	-0.330782
0.517632	108	15	M	0.047	1	-0.242655
0.716978	109	15	F	0.088	2	0.101029
0.858565	110	15	M	0.067	2	0.345136
0.336808	112	15	F	0.111	1	-0.554408
3.38698	113	15	M	0.074	2	4.70429
0.624165	116	15	M	0.067	2	-0.0589855
0.273573	117	15	M	0.058	2	-0.663429
0.386891	118	15	F	0.127	1	-0.468062
0.384219	119	15	F	0.102	1	-0.472669
0.742262	120	15	F	0.127	1	0.144621
0.441351	121	15	F	0.075	2	-0.374168
0.876606	122	15	M	0.09	1	0.376239
0.852635	123	15	M	0.041	2	0.334911
0.277392	124	15	F	0.087	1	-0.656845
0.570382	125	15	F	0.109	2	-0.151712
1.39474	126	15	M	0.068	2	1.26954
0.320856	127	15	F	0.158	1	-0.58191
0.97942	128	15	M	0.057	2	0.553498
0.325335	129	15	M	0.066	1	-0.574188
0.806642	130	15	M	0.058	2	0.255616
0.586417	131	15	F	0.124	2	-0.124065
0.473029	132	15	M	0.057	1	-0.319555
2.14355	133	15	M	0.085	2	2.56053
0.466516	134	15	M	0.052	1	-0.330782
0.586417	135	15	M	0.097	1	-0.124065
mean	0.658378
std	0.580024

## Sheet: O. lignaria adult nutrition
Plate_number	Bee_ID	Treatment	Feeding	Combo	Sex	mass	TS	zscore
Plate 4	1	0	Fed	0	F	0.0591	0.806642	-0.373324
Plate 3	2	0	Fed	0	F	0.057	0.289172	-1.25898
Plate 1	3	0	Fed	0	M	0.0588	2.08493	1.81449
Plate 4	4	0	Fed	0	F	0.0722	0.907519	-0.20067
Plate 2	5	0	Fed	0	M	0.0373	2.47942	2.48966
Plate 3	6	0	Fed	0	M	0.0546	1.12506	0.171653
Plate 2	7	0	Fed	0	F	0.0666	2.01391	1.69294
Plate 5	8	0	Fed	0	F	0.0595	1.18921	0.281444
Plate 6	9	0	Fed	0	M	0.0567	0.476319	-0.938678
Plate 4	10	0	Fed	0	F	0.1396	0.517632	-0.867969
Plate 1	11	0	Fed	0	F	0.1331	1.07177	0.0804542
Plate 5	12	0	Fed	0	F	0.0736	1.01396	-0.0184956
Plate 5	13	0	Fed	0	F	0.1354	0.835088	-0.324638
Plate 3	14	0	Fed	0	M	0.0431	0.403321	-1.06362
Plate 6	15	0	Fed	0	M	0.0437	1.13288	0.185046
Plate 4	16	0	Starved	0	M	0.0558	1.51572	0.840272
Plate 5	17	0	Starved	0	F	0.0917	1.19748	0.295601
Plate 2	18	0	Starved	0	M	0.0435	1.60214	0.988187
Plate 4	19	0	Starved	0	F	0.0457	1.06437	0.0677833
Plate 3	20	0	Starved	0	M	0.0719	0.429283	-1.01918
Plate 2	21	0	Starved	0	F	0.12822	0.602904	-0.722026
Plate 6	22	0	Starved	0	M	0.0524	1.55833	0.913204
Plate 4	23	0	Starved	0	F	0.0706	0.697372	-0.560342
Plate 7	24	0	Starved	0	M	0.0561	2.09943	1.83932
Plate 2	25	0	Starved	0	F	0.1211	1.30134	0.473365
Plate 6	26	0	Starved	0	M	0.0702	0.376312	-1.10984
Plate 1	27	0	Starved	0	F	0.1203	0.707107	-0.54368
Plate 1	28	0	Starved	0	F	0.1183	0.659754	-0.624726
Plate 5	29	0	Starved	0	M	0.0474	1.22264	0.338666
Plate 2	30	0	Starved	0	F	0.109	0.817902	-0.354052
Plate 3	31	1	Starved	1 Staved	M	0.035	1.28343	0.442702
Plate 3	32	1	Starved	1 Staved	M	0.0451	0.687771	-0.576774
Plate 3	33	1	Starved	1 Staved	F	0.1116	0.993092	-0.0542099
Plate 1	34	1	Starved	1 Staved	M	0.0664	1.6245	1.02647
Plate 5	35	1	Starved	1 Staved	F	0.0987	1.10191	0.132025
Plate 5	36	1	Starved	1 Staved	M	0.0537	0.160428	-1.47933
Plate 6	37	1	Starved	1 Staved	M	0.0523	0.582367	-0.757175
Plate 3	38	1	Starved	1 Staved	M	0.033	0.463294	-0.960971
Plate 1	39	1	Starved	1 Staved	M	0.0403	0.61132	-0.707621
Plate 3	40	1	Starved	1 Staved	M	0.0406	0.198884	-1.41351
Plate 5	41	1	Starved	1 Staved	F	0.116	1.29235	0.45798
Plate 4	42	1	Starved	1 Staved	F	0.0979	0.578344	-0.76406
Plate 6	43	1	Starved	1 Staved	M	0.0481	0.812252	-0.363721
Plate 5	44	1	Starved	1 Staved	F	0.0951	1.47427	0.769334
Plate 3	50	1	Starved	1 Staved	M	0.0539	0.558644	-0.797778
Plate 2	51	1	Starved	1 Staved	F	0.1087	1.75321	1.24675
Plate 4	52	1	Starved	1 Staved	F	0.0858	1.29235	0.45798
Plate 5	53	1	Starved	1 Staved	M	0.0412	1.46409	0.751905
Plate 2	54	1	Starved	1 Staved	M	0.0403	1.47427	0.769334
Plate 6	55	1	Starved	1 Staved	F	0.0921	0.395021	-1.07782
Plate 2	56	1	Starved	1 Staved	F	0.1033	0.965936	-0.100688
Plate 1	57	1	Starved	1 Staved	F	0.1036	0.888843	-0.232636
Plate 1	58	1	Starved	1 Staved	F	0.0485	0.920188	-0.178988
Plate 3	59	1	Starved	1 Staved	M	0.0691	0.550953	-0.810941
Plate 6	60	1	Starved	1 Staved	F	0.0972	0.659754	-0.624726
Plate 4	61	1	Fed	1 Fed	F	0.1072	0.707107	-0.54368
Plate 2	62	1	Fed	1 Fed	M	0.057	0.702222	-0.55204
Plate 6	63	1	Fed	1 Fed	M	0.0508	0.63728	-0.66319
Plate 6	64	1	Fed	1 Fed	F	0.0918	0.539614	-0.830347
Plate 1	65	1	Fed	1 Fed	M	0.0366	1.02811	0.00572985
Plate 7	66	1	Fed	1 Fed	M	0.0796	1.13288	0.185046
Plate 1	67	1	Fed	1 Fed	M	0.0634	1.39474	0.633224
Plate 3	68	1	Fed	1 Fed	M	0.0387	1.20581	0.309857
Plate 1	69	1	Fed	1 Fed	M	0.064	1.52626	0.858316
Plate 4	70	1	Fed	1 Fed	F	0.1073	0.986233	-0.0659505
Plate 7	71	1	Fed	1 Fed	M	0.049	0.80107	-0.38286
Plate 1	72	1	Fed	1 Fed	F	0.0955	1.20581	0.309857
Plate 2	73	1	Fed	1 Fed	M	0.0489	0.82932	-0.334511
Plate 6	74	1	Fed	1 Fed	F	0.0931	0.5	-0.898148
Plate 2	75	1	Fed	1 Fed	F	0.1381	2.36199	2.28868
Plate 2	76	1	Fed	1 Fed	F	0.183	1.29235	0.45798
Plate 6	77	1	Fed	1 Fed	F	0.134	0.291183	-1.25554
Plate 6	78	1	Fed	1 Fed	F	0.1038	0.30566	-1.23076
Plate 5	79	1	Fed	1 Fed	F	0.0934	1.42405	0.683383
Plate 5	80	1	Fed	1 Fed	F	0.0957	1.20581	0.309857
Plate 1	81	1	Fed	1 Fed	F	0.0972	1.60214	0.988187
Plate 1	82	1	Fed	1 Fed	F	0.1237	0.768438	-0.438711
Plate 4	83	1	Fed	1 Fed	F	0.1403	1.64718	1.06528
Plate 4	84	1	Fed	1 Fed	F	0.1312	1.22264	0.338666
Plate 4	85	1	Fed	1 Fed	F	0.0926	0.80107	-0.38286
Plate 6	86	1	Fed	1 Fed	F	0.1007	0.742262	-0.483512
Plate 1	87	1	Fed	1 Fed	F	0.1139	0.655197	-0.632525
Plate 5	88	1	Fed	1 Fed	M	0.0574	0.281265	-1.27252
Plate 2	89	1	Fed	1 Fed	M	0.0558	1.27456	0.427529
Plate 7	90	1	Fed	1 Fed	M	0.0528	0.870551	-0.263943
Plate 3	91	15	Starved	15 Starved	M	0.0726	0.378929	-1.10536
Plate 1	92	15	Starved	15 Starved	M	0.0698	0.400535	-1.06838
Plate 6	93	15	Starved	15 Starved	M	0.06	0.441351	-0.998526
Plate 5	94	15	Starved	15 Starved	M	0.0839	1.53688	0.876485
Plate 2	95	15	Starved	15 Starved	M	0.0571	0.986233	-0.0659505
Plate 3	96	15	Starved	15 Starved	M	0.0705	0.986233	-0.0659505
Plate 3	97	15	Starved	15 Starved	F	0.1109	0.213159	-1.38908
Plate 2	98	15	Starved	15 Starved	M	0.0756	2.05623	1.76537
Plate 5	99	15	Starved	15 Starved	F	0.1038	1.32869	0.520165
Plate 5	100	15	Starved	15 Starved	M	0.0535	1.11729	0.158352
Plate 6	101	15	Starved	15 Starved	M	0.0892	0.441351	-0.998526
Plate 1	102	15	Starved	15 Starved	M	0.0759	1.16473	0.239557
Plate 5	103	15	Starved	15 Starved	M	0.0525	1.07923	0.0932132
Plate 1	104	15	Starved	15 Starved	F	0.1529	1.7411	1.22602
Plate 4	105	15	Starved	15 Starved	M	0.1025	1.10957	0.145143
Plate 4	106	15	Starved	15 Starved	F	0.1409	0.840896	-0.314697
Plate 6	107	15	Starved	15 Starved	F	0.1549	0.632878	-0.670724
Plate 7	108	15	Starved	15 Starved	M	0.0677	1.28343	0.442702
Plate 4	109	15	Starved	15 Starved	M	0.0538	1.46409	0.751905
Plate 7	110	15	Starved	15 Starved	M	0.059	0.926588	-0.168034
Plate 1	111	15	Starved	15 Starved	M	0.0766	4.53154	6.00191
Plate 3	112	15	Starved	15 Starved	M	0.0508	0.882703	-0.243144
Plate 1	113	15	Starved	15 Starved	M	0.0754	1.72907	1.20544
Plate 4	120	15	Fed	15 Fed	F	0.1527	1.21419	0.324211
Plate 7	121	15	Fed	15 Fed	M	0.0618	0.460094	-0.966448
Plate 3	122	15	Fed	15 Fed	F	0.1164	0.420448	-1.0343
Plate 2	123	15	Fed	15 Fed	F	0.1205	0.913831	-0.189867
Plate 2	124	15	Fed	15 Fed	M	0.0797	0.712025	-0.535262
Plate 3	125	15	Fed	15 Fed	F	0.0907	0.726986	-0.509656
Plate 6	126	15	Fed	15 Fed	M	0.0732	0.151774	-1.49414
Plate 2	127	15	Fed	15 Fed	M	0.0531	0.790041	-0.401736
Plate 5	128	15	Fed	15 Fed	M	0.0686	1.38511	0.616735
Plate 6	129	15	Fed	15 Fed	M	0.0678	3.05252	3.47054
Plate 1	130	15	Fed	15 Fed	M	0.061	1.50525	0.822353
Plate 4	131	15	Fed	15 Fed	F	0.1137	0.773782	-0.429563
Plate 5	132	15	Fed	15 Fed	F	0.1194	1.94531	1.57553
Plate 4	133	15	Fed	15 Fed	M	0.0845	0.913831	-0.189867
Plate 3	134	15	Fed	15 Fed	M	0.0701	0.423373	-1.0293
Plate 6	135	15	Fed	15 Fed	F	0.1343	0.175556	-1.45344
Plate 2	136	15	Fed	15 Fed	F	0.1112	2.37841	2.3168
Plate 6	137	15	Fed	15 Fed	F	0.1152	0.543367	-0.823923
Plate 6	138	15	Fed	15 Fed	M	0.0797	0.368567	-1.1231
Plate 6	139	15	Fed	15 Fed	M	0.09	0.356013	-1.14459
Plate 5	140	15	Fed	15 Fed	F	0.1115	0.895025	-0.222054
Plate 5	141	15	Fed	15 Fed	M	0.0531	1.12506	0.171653
Plate 4	142	15	Fed	15 Fed	M	0.083	1.15669	0.225787
Plate 4	143	15	Fed	15 Fed	M	0.0952	1.34723	0.55191
Plate 1	144	15	Fed	15 Fed	M	0.0658	0.823591	-0.344315
Plate 3	145	15	Fed	15 Fed	M	0.0636	0.673617	-0.600999
Plate 4	146	15	Fed	15 Fed	F	0.1405	1.89212	1.48449
Plate 3	147	15	Fed	15 Fed	M	0.0689	1.23971	0.367877
Plate 1	148	15	Fed	15 Fed	M	0.0884	1.42405	0.683383
Plate 1	149	15	Fed	15 Fed	M	0.0653	0.840896	-0.314697
Plate 2	150	15	Fed	15 Fed	M	0.0854	1.65864	1.08489
Plate 3	151	5	Fed	5 Fed	F	0.1051	0.479632	-0.933008
Plate 6	152	5	Fed	5 Fed	M	0.0461	0.659754	-0.624726
Plate 7	153	5	Fed	5 Fed	M	0.0667	0.965936	-0.100688
Plate 5	154	5	Fed	5 Fed	F	0.1151	0.279322	-1.27584
Plate 5	155	5	Fed	5 Fed	M	0.0681	1.16473	0.239557
Plate 4	156	5	Fed	5 Fed	F	0.1381	1.11729	0.158352
Plate 5	157	5	Fed	5 Fed	M	0.0721	1.04972	0.0427036
Plate 3	158	5	Fed	5 Fed	M	0.0498	0.441351	-0.998526
Plate 4	159	5	Fed	5 Fed	M	0.0611	0.959264	-0.112108
Plate 2	160	5	Fed	5 Fed	M	0.0752	1.45397	0.734596
Plate 2	161	5	Fed	5 Fed	M	0.0763	1.42405	0.683383
Plate 7	162	5	Fed	5 Fed	M	0.0702	0.870551	-0.263943
Plate 7	163	5	Fed	5 Fed	M	0.0821	1.18921	0.281444
Plate 3	164	5	Fed	5 Fed	F	0.131	0.82932	-0.334511
Plate 1	165	5	Fed	5 Fed	F	0.1522	0.752623	-0.465778
Plate 6	166	5	Fed	5 Fed	F	0.0956	0.823591	-0.344315
Plate 5	167	5	Fed	5 Fed	M	0.0689	1.3566	0.567948
Plate 3	168	5	Fed	5 Fed	M	0.0489	0.582367	-0.757175
						mean	1.02477
						std	0.584276
